# Supplementary material for: Plantlet Anatomy of Silver Birch (Betula pendula Roth.) and Hybrid Aspen (Populus tremuloides Michx. × Populus tremula L.) Shows Intraspecific Reactions to Illumination In Vitro
Source: Plants (Basel). 2022 Apr 18;11(8):1097. doi: 10.3390/plants11081097 (PMC9024933; doi:10.3390/plants11081097)
Supplement: Supplementary file 1 [file plants-11-01097-s001.zip]

Archive with 1 entries (1 files):
- plants-1685473-supplementary.pdf
